# Supplementary material for: Montmorillonite K-10 catalyzed synthesis of Hantzsch dihydropyridine derivatives from methyl arenes via in situ generated ammonia under microwave irradiation in neat conditions
Source: RSC Adv. 2024 Aug 27;14(37):27086–91. doi: 10.1039/d4ra04990j (PMC11348851; doi:10.1039/d4ra04990j)
Supplement: RA-014-D4RA04990J-s002 [file RA-014-D4RA04990J-s002.cif]

# Supplementary Information (SI) for RSC Advances.
# This journal is © The Royal Society of Chemistry 2024

####################################################################### 
# 
# This file contains crystal structure data downloaded from the 
# Cambridge Structural Database (CSD) hosted by the Cambridge 
# Crystallographic Data Centre (CCDC).
# 
# Full information about CCDC data access policies and citation 
# guidelines are available at http://www.ccdc.cam.ac.uk/access/V1 
# 
# Audit and citation data items may have been added by the CCDC. 
# Please retain this information to preserve the provenance of 
# this file and to allow appropriate attribution of the data. 
# 
#######################################################################

data_red1
_database_code_depnum_ccdc_archive 'CCDC 2360373'
loop_
_audit_author_name
_audit_author_address
'Vishal Singh'
;Indian Institute of Technology (BHU), Varanasi
India
;
_audit_update_record             
;
2024-06-04 deposited with the CCDC.	2024-08-20 downloaded from the CCDC.
;
_audit_creation_date             2024-06-01
_audit_creation_method           
;
Olex2 1.5
(compiled 2023.08.24 svn.re1ec1418 for OlexSys, GUI svn.r6817)
;
_shelx_SHELXL_version_number     2018/3
_chemical_name_common            Nifedipine
_chemical_name_systematic        
'dimethyl 2,6-dimethyl-4-(2-nitrophenyl)-1,4-dihydropyridine-3,5-dicarboxylate'
_chemical_formula_moiety         'C17 H18 N2 O6'
_chemical_formula_sum            'C17 H18 N2 O6'
_chemical_formula_weight         346.33
_chemical_melting_point          445.15
_chemical_oxdiff_formula         'C H O N'
loop_
_atom_type_symbol
_atom_type_description
_atom_type_scat_dispersion_real
_atom_type_scat_dispersion_imag
_atom_type_scat_source
C C 0.0181 0.0091 'International Tables Vol C Tables 4.2.6.8 and 6.1.1.4'
H H 0.0000 0.0000 'International Tables Vol C Tables 4.2.6.8 and 6.1.1.4'
N N 0.0311 0.0180 'International Tables Vol C Tables 4.2.6.8 and 6.1.1.4'
O O 0.0492 0.0322 'International Tables Vol C Tables 4.2.6.8 and 6.1.1.4'

_shelx_space_group_comment       
;
The symmetry employed for this shelxl refinement is uniquely defined
by the following loop, which should always be used as a source of
symmetry information in preference to the above space-group names.
They are only intended as comments.
;
_space_group_crystal_system      monoclinic
_space_group_IT_number           14
_space_group_name_H-M_alt        'P 1 21/c 1'
_space_group_name_Hall           '-P 2ybc'
loop_
_space_group_symop_operation_xyz
'x, y, z'
'-x, y+1/2, -z+1/2'
'-x, -y, -z'
'x, -y-1/2, z-1/2'

_cell_length_a                   10.9599(3)
_cell_length_b                   10.3802(4)
_cell_length_c                   14.7603(4)
_cell_angle_alpha                90
_cell_angle_beta                 92.621(3)
_cell_angle_gamma                90
_cell_volume                     1677.46(9)
_cell_formula_units_Z            4
_cell_measurement_reflns_used    6918
_cell_measurement_temperature    293(2)
_cell_measurement_theta_max      71.5780
_cell_measurement_theta_min      4.0210
_shelx_estimated_absorpt_T_max   0.843
_shelx_estimated_absorpt_T_min   0.777
_exptl_absorpt_coefficient_mu    0.885
_exptl_absorpt_correction_T_max  1.00000
_exptl_absorpt_correction_T_min  0.50179
_exptl_absorpt_correction_type   multi-scan
_exptl_absorpt_process_details   
;
CrysAlisPro 1.171.41.115a (Rigaku Oxford Diffraction, 2021)
Empirical absorption correction using spherical harmonics,
implemented in SCALE3 ABSPACK scaling algorithm.
;
_exptl_absorpt_special_details   ?
_exptl_crystal_colour            yellow
_exptl_crystal_colour_lustre     .
_exptl_crystal_colour_modifier   .
_exptl_crystal_colour_primary    yellow
_exptl_crystal_density_diffrn    1.371
_exptl_crystal_density_meas      ?
_exptl_crystal_density_method    ?
_exptl_crystal_description       block
_exptl_crystal_F_000             728
_exptl_crystal_size_max          0.3
_exptl_crystal_size_mid          0.2
_exptl_crystal_size_min          0.2
_exptl_transmission_factor_max   ?
_exptl_transmission_factor_min   ?
_diffrn_reflns_av_R_equivalents  0.0939
_diffrn_reflns_av_unetI/netI     0.0702
_diffrn_reflns_Laue_measured_fraction_full 1.000
_diffrn_reflns_Laue_measured_fraction_max 0.995
_diffrn_reflns_limit_h_max       13
_diffrn_reflns_limit_h_min       -13
_diffrn_reflns_limit_k_max       12
_diffrn_reflns_limit_k_min       -12
_diffrn_reflns_limit_l_max       18
_diffrn_reflns_limit_l_min       -12
_diffrn_reflns_number            17221
_diffrn_reflns_point_group_measured_fraction_full 1.000
_diffrn_reflns_point_group_measured_fraction_max 0.995
_diffrn_reflns_theta_full        67.684
_diffrn_reflns_theta_max         72.189
_diffrn_reflns_theta_min         4.038
_diffrn_ambient_temperature      293(2)
_diffrn_detector                 'Hybrid Pixel Array Detector'
_diffrn_detector_area_resol_mean 10.0000
_diffrn_detector_type            HyPix3000
_diffrn_measured_fraction_theta_full 1.000
_diffrn_measured_fraction_theta_max 0.995
_diffrn_measurement_details      
;
List of Runs (angles in degrees, time in seconds):

  # Type    Start    End  Width  t~exp~   \w     \q     \k     \f   Frames
#--------------------------------------------------------------------------
  1  \w   -108.00 -62.00   0.50    0.23    --  -40.58-141.00 177.00   92
  2  \w    -89.00 -14.00   0.50    0.23    --  -40.58 129.00  62.00  150
  3  \w     36.00  93.00   0.50    0.23    --   40.58-129.00 -10.00  114
  4  \w   -148.00 -70.00   0.50    0.91    --  -82.50-129.00 -10.00  156
  5  \w   -150.00 -62.00   0.50    0.91    --  -82.50-141.00 177.00  176
  6  \w     42.00 124.00   0.50    0.91    --  104.00-141.00 177.00  164
  7  \w     92.00 170.00   0.50    0.91    --  104.00 129.00  62.00  156
  8  \w     39.00 115.00   0.50    0.91    --  104.00-129.00 -10.00  152
  9  \w    -28.00  31.00   0.50    0.23    --  -40.58  21.00  60.00  118
 10  \w    -28.00  31.00   0.50    0.23    --  -40.58  21.00-180.00  118
 11  \w    -37.00  27.00   0.50    0.23    --  -40.58  32.00 150.00  128
 12  \w    -25.00  48.00   0.50    0.23    --   40.58 -43.00 -60.00  146
 13  \w     41.00 100.00   0.50    0.23    --   40.58-138.00 -60.00  118
 14  \w     42.00 102.00   0.50    0.23    --   40.58-141.00 177.00  120
 15  \w      9.00  42.00   0.50    0.23    --   40.58  91.00 157.96   66
 16  \w    -31.00  28.00   0.50    0.23    --   40.58 -21.00 120.00  118
 17  \w      8.00  42.00   0.50    0.23    --   40.58  92.00 -50.67   68
 18  \w    -47.00 -15.00   0.50    0.91    --  -82.50  42.00 -30.00   64
 19  \w    -47.00 -15.00   0.50    0.91    --  -82.50  42.00 120.00   64
 20  \w   -150.00 -69.00   0.50    0.91    --  -82.50 -33.00  60.00  162
 21  \w   -148.00 -81.00   0.50    0.91    --  -82.50-111.00  90.00  134
 22  \w     36.00  68.00   0.50    0.91    --  104.00 -59.00-120.00   64
 23  \w     82.00 172.00   0.50    0.91    --  104.00  59.00 -90.00  180
 24  \w     89.00 174.00   0.50    0.91    --  104.00  25.00  60.00  170
 25  \w     85.00 171.00   0.50    0.91    --  104.00  50.00-180.00  172
 26  \w     38.00 108.00   0.50    0.91    --  104.00-111.00 -90.00  140
 27  \w     35.00 105.00   0.50    0.91    --  104.00 -77.00   0.00  140
 28  \w     32.00 106.00   0.50    0.91    --  104.00 -93.00 120.00  148
 29  \w     36.00  68.00   0.50    0.91    --  104.00 -59.00   0.00   64
 30  \w     36.00  68.00   0.50    0.91    --  104.00 -59.00-180.00   64
 31  \w     62.00 146.00   0.50    0.91    --  104.00 178.00 150.00  168
 32  \w     38.00 108.00   0.50    0.91    --  104.00-111.00  30.00  140
 33  \w     36.00  83.00   0.50    0.91    --  104.00 -68.00  60.00   94
 34  \w    102.00 170.00   0.50    0.91    --  104.00 111.00 -90.00  136
 35  \w     89.00 174.00   0.50    0.91    --  104.00  25.00  30.00  170
 36  \w     35.00 105.00   0.50    0.91    --  104.00 -77.00  30.00  140
 37  \w     36.00  83.00   0.50    0.91    --  104.00 -68.00-120.00   94
 38  \w     38.00 108.00   0.50    0.91    --  104.00-111.00 -30.00  140
 39  \w     32.00 106.00   0.50    0.91    --  104.00 -93.00 -30.00  148
 40  \w     38.00 108.00   0.50    0.91    --  104.00-111.00  60.00  140
 41  \w     38.00 108.00   0.50    0.91    --  104.00-111.00  90.00  140
 42  \w     40.00 113.00   0.50    0.91    --  104.00-125.00  90.15  146
 43  \w    104.00 177.00   0.50    0.91    --  104.00  93.00 120.00  146
 44  \w     10.00  43.00   0.50    0.23    --   40.58  87.00  91.92   66
;
_diffrn_measurement_device       'four-circle diffractometer'
_diffrn_measurement_device_type  'XtaLAB Synergy, Dualflex, HyPix3000'
_diffrn_measurement_method       '\w scans'
_diffrn_orient_matrix_type       
'CrysAlisPro convention (1999,Acta A55,543-557)'
_diffrn_orient_matrix_UB_11      -0.0631565000
_diffrn_orient_matrix_UB_12      -0.1326459000
_diffrn_orient_matrix_UB_13      -0.0034576000
_diffrn_orient_matrix_UB_21      0.1246616000
_diffrn_orient_matrix_UB_22      -0.0662566000
_diffrn_orient_matrix_UB_23      0.0171512000
_diffrn_orient_matrix_UB_31      -0.0165760000
_diffrn_orient_matrix_UB_32      0.0066273000
_diffrn_orient_matrix_UB_33      0.1029811000
_diffrn_radiation_monochromator  mirror
_diffrn_radiation_probe          x-ray
_diffrn_radiation_type           'Cu K\a'
_diffrn_radiation_wavelength     1.54184
_diffrn_source                   'micro-focus sealed X-ray tube'
_diffrn_source_type              'PhotonJet (Cu) X-ray Source'
_reflns_Friedel_coverage         0.000
_reflns_Friedel_fraction_full    .
_reflns_Friedel_fraction_max     .
_reflns_number_gt                2330
_reflns_number_total             3296
_reflns_special_details          
;
 Reflections were merged by SHELXL according to the crystal
 class for the calculation of statistics and refinement.
 
 _reflns_Friedel_fraction is defined as the number of unique
 Friedel pairs measured divided by the number that would be
 possible theoretically, ignoring centric projections and
 systematic absences.
;
_reflns_threshold_expression     'I > 2\s(I)'
_computing_cell_refinement       'CrysAlisPro 1.171.41.115a (Rigaku OD, 2021)'
_computing_data_collection       'CrysAlisPro 1.171.41.115a (Rigaku OD, 2021)'
_computing_data_reduction        'CrysAlisPro 1.171.41.115a (Rigaku OD, 2021)'
_computing_molecular_graphics    'Olex2 1.5 (Dolomanov et al., 2009)'
_computing_publication_material  'Olex2 1.5 (Dolomanov et al., 2009)'
_computing_structure_refinement  'SHELXL 2018/3 (Sheldrick, 2015)'
_computing_structure_solution    'SHELXT 2018/2 (Sheldrick, 2018)'
_refine_diff_density_max         1.039
_refine_diff_density_min         -0.312
_refine_diff_density_rms         0.064
_refine_ls_extinction_coef       .
_refine_ls_extinction_method     none
_refine_ls_goodness_of_fit_ref   1.106
_refine_ls_hydrogen_treatment    constr
_refine_ls_matrix_type           full
_refine_ls_number_parameters     230
_refine_ls_number_reflns         3296
_refine_ls_number_restraints     0
_refine_ls_R_factor_all          0.1041
_refine_ls_R_factor_gt           0.0873
_refine_ls_restrained_S_all      1.106
_refine_ls_shift/su_max          0.001
_refine_ls_shift/su_mean         0.000
_refine_ls_structure_factor_coef Fsqd
_refine_ls_weighting_details     
'w=1/[\s^2^(Fo^2^)+(0.1808P)^2^+0.2637P] where P=(Fo^2^+2Fc^2^)/3'
_refine_ls_weighting_scheme      calc
_refine_ls_wR_factor_gt          0.2781
_refine_ls_wR_factor_ref         0.2991
_refine_special_details          ?
_olex2_refinement_description    
;
1. Fixed Uiso
 At 1.2 times of:
  All C(H) groups, All N(H) groups
 At 1.5 times of:
  All C(H,H,H) groups
2.a Ternary CH refined with riding coordinates:
 C3(H3)
2.b Aromatic/amide H refined with riding coordinates:
 N1(H1), C8(H8), C9(H9), C10(H10), C11(H11)
2.c Idealised Me refined as rotating group:
 C13(H13A,H13B,H13C), C14(H14A,H14B,H14C), C15(H15A,H15B,H15C), C17(H17A,H17B,
 H17C)
;
_atom_sites_solution_hydrogens   geom
_atom_sites_solution_primary     dual
_atom_sites_solution_secondary   ?
loop_
_atom_site_label
_atom_site_type_symbol
_atom_site_fract_x
_atom_site_fract_y
_atom_site_fract_z
_atom_site_U_iso_or_equiv
_atom_site_adp_type
_atom_site_occupancy
_atom_site_site_symmetry_order
_atom_site_calc_flag
_atom_site_refinement_flags_posn
_atom_site_refinement_flags_adp
_atom_site_refinement_flags_occupancy
_atom_site_disorder_assembly
_atom_site_disorder_group
C1 C 0.7327(3) 0.5761(3) 0.6322(2) 0.0664(8) Uani 1 1 d . . . . .
N1 N 0.6430(3) 0.5594(3) 0.69478(18) 0.0727(8) Uani 1 1 d . . . . .
H1 H 0.646973 0.605723 0.743141 0.087 Uiso 1 1 calc R U . . .
O1 O 0.4623(2) 0.2195(3) 0.53113(18) 0.0829(8) Uani 1 1 d . . . . .
C2 C 0.7360(3) 0.4953(3) 0.56124(19) 0.0605(7) Uani 1 1 d . . . . .
N2 N 0.7609(3) 0.1699(3) 0.4248(2) 0.0761(8) Uani 1 1 d . . . . .
O2 O 0.3736(2) 0.2639(3) 0.65986(18) 0.0846(8) Uani 1 1 d . . . . .
C3 C 0.6569(3) 0.3742(3) 0.55454(19) 0.0581(7) Uani 1 1 d . . . . .
H3 H 0.624828 0.363764 0.491898 0.070 Uiso 1 1 calc R U . . .
O3 O 0.8280(4) 0.4296(3) 0.4288(2) 0.1065(11) Uani 1 1 d . . . . .
C4 C 0.5504(3) 0.3838(3) 0.61753(19) 0.0612(7) Uani 1 1 d . . . . .
O4 O 0.8591(2) 0.6294(3) 0.47479(17) 0.0830(8) Uani 1 1 d . . . . .
C5 C 0.5484(3) 0.4732(4) 0.6837(2) 0.0682(8) Uani 1 1 d . . . . .
O5 O 0.8420(4) 0.1346(4) 0.3773(2) 0.1234(13) Uani 1 1 d . . . . .
C6 C 0.7369(3) 0.2564(3) 0.5814(2) 0.0598(7) Uani 1 1 d . . . . .
O6 O 0.6595(3) 0.1972(4) 0.3945(2) 0.1033(10) Uani 1 1 d . . . . .
C7 C 0.7844(3) 0.1652(3) 0.5225(2) 0.0648(8) Uani 1 1 d . . . . .
C8 C 0.8600(3) 0.0655(3) 0.5537(3) 0.0727(9) Uani 1 1 d . . . . .
H8 H 0.891081 0.007479 0.512660 0.087 Uiso 1 1 calc R U . . .
C9 C 0.8886(3) 0.0524(4) 0.6438(3) 0.0758(9) Uani 1 1 d . . . . .
H9 H 0.937587 -0.015530 0.664688 0.091 Uiso 1 1 calc R U . . .
C10 C 0.8441(3) 0.1412(4) 0.7041(2) 0.0742(9) Uani 1 1 d . . . . .
H10 H 0.864477 0.134359 0.765803 0.089 Uiso 1 1 calc R U . . .
C11 C 0.7697(3) 0.2393(3) 0.6723(2) 0.0652(8) Uani 1 1 d . . . . .
H11 H 0.739857 0.297210 0.714022 0.078 Uiso 1 1 calc R U . . .
C12 C 0.4540(3) 0.2866(4) 0.6071(2) 0.0661(8) Uani 1 1 d . . . . .
C13 C 0.3735(4) 0.1214(5) 0.5144(4) 0.0965(13) Uani 1 1 d . . . . .
H13A H 0.386065 0.082148 0.456725 0.145 Uiso 1 1 calc R U . . .
H13B H 0.293250 0.158552 0.514018 0.145 Uiso 1 1 calc R U . . .
H13C H 0.381271 0.057425 0.561278 0.145 Uiso 1 1 calc R U . . .
C14 C 0.4496(4) 0.4924(5) 0.7498(3) 0.0939(12) Uani 1 1 d . . . . .
H14A H 0.450796 0.422285 0.792228 0.141 Uiso 1 1 calc R U . . .
H14B H 0.371584 0.495337 0.717505 0.141 Uiso 1 1 calc R U . . .
H14C H 0.463264 0.571954 0.781876 0.141 Uiso 1 1 calc R U . . .
C15 C 0.8181(4) 0.6842(4) 0.6573(3) 0.0867(11) Uani 1 1 d . . . . .
H15A H 0.786137 0.763355 0.632333 0.130 Uiso 1 1 calc R U . . .
H15B H 0.896625 0.667359 0.633562 0.130 Uiso 1 1 calc R U . . .
H15C H 0.826328 0.691316 0.722157 0.130 Uiso 1 1 calc R U . . .
C16 C 0.8136(3) 0.5120(3) 0.4837(2) 0.0646(8) Uani 1 1 d . . . . .
C17 C 0.9281(4) 0.6517(5) 0.3955(3) 0.0917(12) Uani 1 1 d . . . . .
H17A H 0.882106 0.622163 0.342639 0.138 Uiso 1 1 calc R U . . .
H17B H 1.004020 0.605643 0.401257 0.138 Uiso 1 1 calc R U . . .
H17C H 0.944174 0.742196 0.389858 0.138 Uiso 1 1 calc R U . . .

loop_
_atom_site_aniso_label
_atom_site_aniso_U_11
_atom_site_aniso_U_22
_atom_site_aniso_U_33
_atom_site_aniso_U_23
_atom_site_aniso_U_13
_atom_site_aniso_U_12
C1 0.0624(17) 0.0658(19) 0.0710(17) -0.0001(14) 0.0031(13) -0.0017(15)
N1 0.0701(16) 0.0767(18) 0.0718(15) -0.0133(13) 0.0090(12) -0.0058(14)
O1 0.0695(14) 0.0872(17) 0.0927(16) -0.0157(13) 0.0115(11) -0.0217(13)
C2 0.0565(15) 0.0600(17) 0.0649(15) 0.0022(12) 0.0024(12) -0.0033(13)
N2 0.0805(19) 0.0723(18) 0.0756(16) -0.0097(13) 0.0044(14) 0.0024(15)
O2 0.0659(14) 0.0956(19) 0.0935(16) 0.0084(14) 0.0164(12) -0.0109(13)
C3 0.0544(14) 0.0616(16) 0.0583(14) 0.0020(12) 0.0008(11) -0.0047(13)
O3 0.154(3) 0.0778(17) 0.0926(17) -0.0124(14) 0.0566(18) -0.0239(18)
C4 0.0503(14) 0.0660(18) 0.0672(16) 0.0029(13) 0.0016(11) 0.0004(14)
O4 0.0885(16) 0.0750(16) 0.0870(15) 0.0003(12) 0.0197(12) -0.0233(13)
C5 0.0579(16) 0.079(2) 0.0680(16) 0.0009(15) 0.0063(13) 0.0025(15)
O5 0.138(3) 0.146(3) 0.0894(19) -0.0066(18) 0.0316(19) 0.050(3)
C6 0.0485(14) 0.0616(17) 0.0696(16) 0.0029(13) 0.0070(12) -0.0083(13)
O6 0.109(2) 0.114(2) 0.0866(17) -0.0136(16) -0.0026(16) -0.009(2)
C7 0.0566(15) 0.0599(17) 0.0786(18) -0.0012(14) 0.0105(13) -0.0065(14)
C8 0.0633(18) 0.0608(19) 0.094(2) -0.0054(16) 0.0095(15) -0.0038(15)
C9 0.0566(16) 0.0615(19) 0.110(3) 0.0101(17) 0.0066(16) -0.0023(15)
C10 0.0627(17) 0.081(2) 0.0789(19) 0.0125(17) 0.0036(14) -0.0020(17)
C11 0.0548(15) 0.0719(19) 0.0694(17) 0.0013(14) 0.0076(13) -0.0010(15)
C12 0.0511(15) 0.072(2) 0.0754(18) 0.0126(15) 0.0039(13) 0.0033(14)
C13 0.069(2) 0.097(3) 0.123(3) -0.017(2) 0.006(2) -0.020(2)
C14 0.069(2) 0.113(3) 0.101(3) -0.019(2) 0.0246(18) -0.001(2)
C15 0.095(3) 0.076(2) 0.089(2) -0.0133(18) 0.0059(19) -0.019(2)
C16 0.0634(17) 0.0632(18) 0.0675(16) 0.0009(14) 0.0047(13) -0.0068(15)
C17 0.083(2) 0.101(3) 0.091(2) 0.014(2) 0.0161(19) -0.028(2)

_geom_special_details            
;
 All esds (except the esd in the dihedral angle between two l.s. planes)
 are estimated using the full covariance matrix.  The cell esds are taken
 into account individually in the estimation of esds in distances, angles
 and torsion angles; correlations between esds in cell parameters are only
 used when they are defined by crystal symmetry.  An approximate (isotropic)
 treatment of cell esds is used for estimating esds involving l.s. planes.
;
loop_
_geom_bond_atom_site_label_1
_geom_bond_atom_site_label_2
_geom_bond_distance
_geom_bond_site_symmetry_2
_geom_bond_publ_flag
C1 N1 1.390(4) . ?
C1 C2 1.344(4) . ?
C1 C15 1.497(5) . ?
N1 H1 0.8600 . ?
N1 C5 1.374(5) . ?
O1 C12 1.327(4) . ?
O1 C13 1.422(5) . ?
C2 C3 1.528(4) . ?
C2 C16 1.467(4) . ?
N2 O5 1.214(4) . ?
N2 O6 1.212(4) . ?
N2 C7 1.454(4) . ?
O2 C12 1.225(4) . ?
C3 H3 0.9800 . ?
C3 C4 1.529(4) . ?
C3 C6 1.545(4) . ?
O3 C16 1.194(4) . ?
C4 C5 1.348(5) . ?
C4 C12 1.463(5) . ?
O4 C16 1.325(4) . ?
O4 C17 1.441(5) . ?
C5 C14 1.503(5) . ?
C6 C7 1.401(4) . ?
C6 C11 1.386(4) . ?
C7 C8 1.391(5) . ?
C8 H8 0.9300 . ?
C8 C9 1.359(5) . ?
C9 H9 0.9300 . ?
C9 C10 1.386(5) . ?
C10 H10 0.9300 . ?
C10 C11 1.374(5) . ?
C11 H11 0.9300 . ?
C13 H13A 0.9600 . ?
C13 H13B 0.9600 . ?
C13 H13C 0.9600 . ?
C14 H14A 0.9600 . ?
C14 H14B 0.9600 . ?
C14 H14C 0.9600 . ?
C15 H15A 0.9600 . ?
C15 H15B 0.9600 . ?
C15 H15C 0.9600 . ?
C17 H17A 0.9600 . ?
C17 H17B 0.9600 . ?
C17 H17C 0.9600 . ?

loop_
_geom_angle_atom_site_label_1
_geom_angle_atom_site_label_2
_geom_angle_atom_site_label_3
_geom_angle
_geom_angle_site_symmetry_1
_geom_angle_site_symmetry_3
_geom_angle_publ_flag
N1 C1 C15 112.4(3) . . ?
C2 C1 N1 119.0(3) . . ?
C2 C1 C15 128.5(3) . . ?
C1 N1 H1 118.1 . . ?
C5 N1 C1 123.7(3) . . ?
C5 N1 H1 118.1 . . ?
C12 O1 C13 116.7(3) . . ?
C1 C2 C3 121.9(3) . . ?
C1 C2 C16 124.8(3) . . ?
C16 C2 C3 113.2(3) . . ?
O5 N2 C7 117.5(3) . . ?
O6 N2 O5 122.7(3) . . ?
O6 N2 C7 119.5(3) . . ?
C2 C3 H3 109.3 . . ?
C2 C3 C4 110.7(2) . . ?
C2 C3 C6 108.7(2) . . ?
C4 C3 H3 109.3 . . ?
C4 C3 C6 109.6(2) . . ?
C6 C3 H3 109.3 . . ?
C5 C4 C3 121.6(3) . . ?
C5 C4 C12 121.0(3) . . ?
C12 C4 C3 117.3(3) . . ?
C16 O4 C17 116.3(3) . . ?
N1 C5 C14 113.5(3) . . ?
C4 C5 N1 119.8(3) . . ?
C4 C5 C14 126.7(3) . . ?
C7 C6 C3 126.8(3) . . ?
C11 C6 C3 118.0(3) . . ?
C11 C6 C7 115.2(3) . . ?
C6 C7 N2 122.5(3) . . ?
C8 C7 N2 115.4(3) . . ?
C8 C7 C6 122.0(3) . . ?
C7 C8 H8 119.8 . . ?
C9 C8 C7 120.4(3) . . ?
C9 C8 H8 119.8 . . ?
C8 C9 H9 120.3 . . ?
C8 C9 C10 119.3(3) . . ?
C10 C9 H9 120.3 . . ?
C9 C10 H10 120.2 . . ?
C11 C10 C9 119.6(3) . . ?
C11 C10 H10 120.2 . . ?
C6 C11 H11 118.3 . . ?
C10 C11 C6 123.3(3) . . ?
C10 C11 H11 118.3 . . ?
O1 C12 C4 111.9(3) . . ?
O2 C12 O1 121.0(3) . . ?
O2 C12 C4 127.0(3) . . ?
O1 C13 H13A 109.5 . . ?
O1 C13 H13B 109.5 . . ?
O1 C13 H13C 109.5 . . ?
H13A C13 H13B 109.5 . . ?
H13A C13 H13C 109.5 . . ?
H13B C13 H13C 109.5 . . ?
C5 C14 H14A 109.5 . . ?
C5 C14 H14B 109.5 . . ?
C5 C14 H14C 109.5 . . ?
H14A C14 H14B 109.5 . . ?
H14A C14 H14C 109.5 . . ?
H14B C14 H14C 109.5 . . ?
C1 C15 H15A 109.5 . . ?
C1 C15 H15B 109.5 . . ?
C1 C15 H15C 109.5 . . ?
H15A C15 H15B 109.5 . . ?
H15A C15 H15C 109.5 . . ?
H15B C15 H15C 109.5 . . ?
O3 C16 C2 123.0(3) . . ?
O3 C16 O4 121.9(3) . . ?
O4 C16 C2 114.9(3) . . ?
O4 C17 H17A 109.5 . . ?
O4 C17 H17B 109.5 . . ?
O4 C17 H17C 109.5 . . ?
H17A C17 H17B 109.5 . . ?
H17A C17 H17C 109.5 . . ?
H17B C17 H17C 109.5 . . ?

loop_
_geom_torsion_atom_site_label_1
_geom_torsion_atom_site_label_2
_geom_torsion_atom_site_label_3
_geom_torsion_atom_site_label_4
_geom_torsion
_geom_torsion_site_symmetry_1
_geom_torsion_site_symmetry_2
_geom_torsion_site_symmetry_3
_geom_torsion_site_symmetry_4
_geom_torsion_publ_flag
C1 N1 C5 C4 11.5(5) . . . . ?
C1 N1 C5 C14 -167.7(3) . . . . ?
C1 C2 C3 C4 19.1(4) . . . . ?
C1 C2 C3 C6 -101.4(3) . . . . ?
C1 C2 C16 O3 168.5(4) . . . . ?
C1 C2 C16 O4 -16.7(5) . . . . ?
N1 C1 C2 C3 -9.3(5) . . . . ?
N1 C1 C2 C16 170.9(3) . . . . ?
C2 C1 N1 C5 -7.2(5) . . . . ?
C2 C3 C4 C5 -14.7(4) . . . . ?
C2 C3 C4 C12 169.2(2) . . . . ?
C2 C3 C6 C7 -103.6(3) . . . . ?
C2 C3 C6 C11 74.1(3) . . . . ?
N2 C7 C8 C9 179.6(3) . . . . ?
C3 C2 C16 O3 -11.3(5) . . . . ?
C3 C2 C16 O4 163.5(3) . . . . ?
C3 C4 C5 N1 0.9(5) . . . . ?
C3 C4 C5 C14 -179.9(4) . . . . ?
C3 C4 C12 O1 -12.9(4) . . . . ?
C3 C4 C12 O2 166.3(3) . . . . ?
C3 C6 C7 N2 -1.2(5) . . . . ?
C3 C6 C7 C8 177.2(3) . . . . ?
C3 C6 C11 C10 -177.5(3) . . . . ?
C4 C3 C6 C7 135.3(3) . . . . ?
C4 C3 C6 C11 -47.0(3) . . . . ?
C5 C4 C12 O1 171.0(3) . . . . ?
C5 C4 C12 O2 -9.7(5) . . . . ?
O5 N2 C7 C6 145.6(4) . . . . ?
O5 N2 C7 C8 -32.9(5) . . . . ?
C6 C3 C4 C5 105.2(3) . . . . ?
C6 C3 C4 C12 -70.9(3) . . . . ?
C6 C7 C8 C9 1.1(5) . . . . ?
O6 N2 C7 C6 -41.0(5) . . . . ?
O6 N2 C7 C8 140.5(4) . . . . ?
C7 C6 C11 C10 0.4(5) . . . . ?
C7 C8 C9 C10 -1.5(5) . . . . ?
C8 C9 C10 C11 1.4(5) . . . . ?
C9 C10 C11 C6 -0.9(5) . . . . ?
C11 C6 C7 N2 -178.9(3) . . . . ?
C11 C6 C7 C8 -0.5(4) . . . . ?
C12 C4 C5 N1 176.8(3) . . . . ?
C12 C4 C5 C14 -4.0(5) . . . . ?
C13 O1 C12 O2 0.2(5) . . . . ?
C13 O1 C12 C4 179.5(3) . . . . ?
C15 C1 N1 C5 174.9(3) . . . . ?
C15 C1 C2 C3 168.2(3) . . . . ?
C15 C1 C2 C16 -11.6(6) . . . . ?
C16 C2 C3 C4 -161.1(2) . . . . ?
C16 C2 C3 C6 78.4(3) . . . . ?
C17 O4 C16 C2 -175.5(3) . . . . ?
C17 O4 C16 O3 -0.6(5) . . . . ?

_shelx_res_file                  
;
TITL red1_a.res in P2(1)/c
    red1.res
    created by SHELXL-2018/3 at 11:06:10 on 01-Jun-2024
REM Old TITL red 1 in P2(1)/c
REM SHELXT solution in P2(1)/c: R1 0.224, Rweak 0.090, Alpha 0.030
REM <I/s> 0.474 for 201 systematic absences, Orientation as input
REM Formula found by SHELXT: C19 N3 O3
CELL 1.54184 10.9599 10.3802 14.7603 90 92.621 90
ZERR 4 0.0003 0.0004 0.0004 0 0.003 0
LATT 1
SYMM -X,0.5+Y,0.5-Z
SFAC C H N O
UNIT 68 72 8 24

L.S. 4 0 0
PLAN  5
SIZE 0.2 0.3 0.2
CONF
BOND
LIST 6
fmap 2 53
MORE -1
ACTA
BOND $H
REM <olex2.extras>
REM <HklSrc "%.\\red%201.hkl">
REM </olex2.extras>

WGHT    0.180800    0.263700
FVAR       0.72117
C1    1    0.732736    0.576090    0.632206    11.00000    0.06245    0.06577 =
         0.07098   -0.00005    0.00311   -0.00168
N1    3    0.643017    0.559426    0.694777    11.00000    0.07011    0.07667 =
         0.07177   -0.01326    0.00901   -0.00584
AFIX  43
H1    2    0.646973    0.605723    0.743141    11.00000   -1.20000
AFIX   0
O1    4    0.462276    0.219517    0.531134    11.00000    0.06946    0.08720 =
         0.09269   -0.01566    0.01148   -0.02173
C2    1    0.736020    0.495287    0.561241    11.00000    0.05648    0.06002 =
         0.06487    0.00223    0.00237   -0.00327
N2    3    0.760934    0.169943    0.424846    11.00000    0.08055    0.07232 =
         0.07558   -0.00973    0.00437    0.00244
O2    4    0.373646    0.263919    0.659855    11.00000    0.06593    0.09563 =
         0.09352    0.00844    0.01640   -0.01091
C3    1    0.656920    0.374151    0.554537    11.00000    0.05438    0.06161 =
         0.05828    0.00203    0.00077   -0.00474
AFIX  13
H3    2    0.624828    0.363764    0.491898    11.00000   -1.20000
AFIX   0
O3    4    0.827959    0.429622    0.428779    11.00000    0.15377    0.07777 =
         0.09258   -0.01239    0.05661   -0.02387
C4    1    0.550360    0.383790    0.617527    11.00000    0.05028    0.06599 =
         0.06721    0.00291    0.00158    0.00039
O4    4    0.859109    0.629386    0.474788    11.00000    0.08848    0.07495 =
         0.08701    0.00030    0.01970   -0.02330
C5    1    0.548355    0.473165    0.683737    11.00000    0.05792    0.07913 =
         0.06795    0.00093    0.00633    0.00254
O5    4    0.842002    0.134623    0.377305    11.00000    0.13771    0.14557 =
         0.08939   -0.00657    0.03156    0.04959
C6    1    0.736889    0.256443    0.581359    11.00000    0.04852    0.06157 =
         0.06962    0.00288    0.00702   -0.00833
O6    4    0.659543    0.197226    0.394515    11.00000    0.10887    0.11385 =
         0.08662   -0.01355   -0.00261   -0.00934
C7    1    0.784415    0.165238    0.522534    11.00000    0.05663    0.05990 =
         0.07863   -0.00120    0.01053   -0.00651
C8    1    0.859977    0.065506    0.553703    11.00000    0.06330    0.06078 =
         0.09450   -0.00538    0.00946   -0.00385
AFIX  43
H8    2    0.891081    0.007479    0.512660    11.00000   -1.20000
AFIX   0
C9    1    0.888618    0.052358    0.643759    11.00000    0.05663    0.06145 =
         0.10961    0.01005    0.00662   -0.00231
AFIX  43
H9    2    0.937587   -0.015530    0.664688    11.00000   -1.20000
AFIX   0
C10   1    0.844100    0.141173    0.704132    11.00000    0.06275    0.08096 =
         0.07888    0.01248    0.00359   -0.00196
AFIX  43
H10   2    0.864477    0.134359    0.765803    11.00000   -1.20000
AFIX   0
C11   1    0.769708    0.239318    0.672350    11.00000    0.05480    0.07193 =
         0.06936    0.00127    0.00763   -0.00104
AFIX  43
H11   2    0.739857    0.297210    0.714022    11.00000   -1.20000
AFIX   0
C12   1    0.454018    0.286584    0.607133    11.00000    0.05114    0.07192 =
         0.07539    0.01260    0.00387    0.00330
C13   1    0.373507    0.121446    0.514432    11.00000    0.06946    0.09730 =
         0.12277   -0.01694    0.00558   -0.02045
AFIX 137
H13A  2    0.386065    0.082148    0.456725    11.00000   -1.50000
H13B  2    0.293250    0.158552    0.514018    11.00000   -1.50000
H13C  2    0.381271    0.057425    0.561278    11.00000   -1.50000
AFIX   0
C14   1    0.449576    0.492425    0.749805    11.00000    0.06918    0.11324 =
         0.10103   -0.01934    0.02458   -0.00099
AFIX 137
H14A  2    0.450796    0.422285    0.792228    11.00000   -1.50000
H14B  2    0.371584    0.495337    0.717505    11.00000   -1.50000
H14C  2    0.463264    0.571954    0.781876    11.00000   -1.50000
AFIX   0
C15   1    0.818114    0.684229    0.657317    11.00000    0.09501    0.07597 =
         0.08939   -0.01328    0.00594   -0.01899
AFIX 137
H15A  2    0.786137    0.763355    0.632333    11.00000   -1.50000
H15B  2    0.896625    0.667359    0.633562    11.00000   -1.50000
H15C  2    0.826328    0.691316    0.722157    11.00000   -1.50000
AFIX   0
C16   1    0.813591    0.512033    0.483710    11.00000    0.06339    0.06317 =
         0.06746    0.00089    0.00473   -0.00682
C17   1    0.928106    0.651709    0.395525    11.00000    0.08348    0.10143 =
         0.09143    0.01362    0.01612   -0.02821
AFIX 137
H17A  2    0.882106    0.622163    0.342639    11.00000   -1.50000
H17B  2    1.004020    0.605643    0.401257    11.00000   -1.50000
H17C  2    0.944174    0.742196    0.389858    11.00000   -1.50000
AFIX   0
HKLF 4


REM  red1_a.res in P2(1)/c
REM wR2 = 0.2991, GooF = S = 1.106, Restrained GooF = 1.106 for all data
REM R1 = 0.0873 for 2330 Fo > 4sig(Fo) and 0.1041 for all 3296 data
REM 230 parameters refined using 0 restraints

END

WGHT      0.1808      0.2631

REM Highest difference peak  1.039,  deepest hole -0.312,  1-sigma level  0.064
Q1    1   0.6130  0.3795  0.4603  11.00000  0.05    1.04
Q2    1   0.5563  0.3819  0.6772  11.00000  0.05    0.30
Q3    1   0.5419  0.4769  0.6221  11.00000  0.05    0.29
Q4    1   0.4378  0.2850  0.6612  11.00000  0.05    0.27
Q5    1   0.9136  0.4288  0.4560  11.00000  0.05    0.26
;
_shelx_res_checksum              59344
_olex2_submission_special_instructions 'No special instructions were received'
_oxdiff_exptl_absorpt_empirical_details 
;
Empirical correction (ABSPACK) includes:
- Absorption correction using spherical harmonics
- Frame scaling
;
_oxdiff_exptl_absorpt_empirical_full_max 2.654
_oxdiff_exptl_absorpt_empirical_full_min 0.305
_exptl_crystal_recrystallization_method 
'Re-crystallisation from solvent: Ethanol'
_chemical_properties_physical    Photo-sensitive
